# Supplementary material for: The proteoglycan decorin does not influence adiposity, glucose tolerance, or aerobic exercise capacity in mice
Source: Physiol Rep. 2025 Jul 4;13(13):e70424. doi: 10.14814/phy2.70424 (PMC12227656; doi:10.14814/phy2.70424)
Supplement: Supplementary file 1 — Figure S1. [file PHY2-13-e70424-s001.zip]

Archive with 2 entries (2 files):
- SFig1.tif
- Supplementary Figure 1 caption.docx
